# Supplementary material for: Cell-free DNA methylomics identify tissue injury patterns in pediatric ARDS
Source: JCI Insight. 2025 Sep 2;10(20):e191684. doi: 10.1172/jci.insight.191684 (PMC12581656; doi:10.1172/jci.insight.191684)
Supplement: Supporting data values [file jciinsight-10-191684-s062.xlsx]

## Sheet: Fig 1 and Supp Fig 1-5
#	Hypo/hyper	toal cfdna	Bladder.Epithelial	Blood.B	Blood.Granulocytes	Blood.NK	Blood.T	Blood.T.CD4	Blood.T.CD8	Bone_marrow.Erythrocyte_progenitors	Breast.Basal.Epithelial	Breast.Luminal.Epithelial	Colon	Endometrium.Epithelial	Endometrium+Fallopian.Epithelial	Epidermal.Keratinocytes	Epithelial	Esophagus.Epithelial	Fallopian.Epithelial	Gastric	Heart.Cardiomyocyte	Heart.Fibroblasts	Hepatocyte+Gallbladder	Kidney.Epithelial+Podocytes	Leukocyte	Liver.Hepatocytes	Lower.GI	Lung.Alveolar.Endothel	Lung.Alveolar.Epithelial	Lung.Bronchus.Epithelial	Macrophage+Monocyte	Neuron	Oligodendrocyte+Neuron	Oligodendrocytes	Pancreas.Acinar	Pancreas.Alpha	Pancreas.Beta	Pancreas.Delta	Pancreas.Duct	Pancreatic.Islet	Prostate.Epithelial	Skeletal.Muscle	Small.Intest	Smooth.Muscle	Smooth.Muscle+Heart.Fibroblasts	Thyroid.Epithelial	Tongue.Epithelial	Tonsil.Epithelial	Vascular.Endothel
1	hyper	1690	267.974	260.09	316.166	380.905	296.211	293.22	503.96	981.39	349.673	303.047	231.998	167.617	305.985	297.886	376.485	390.356	226.73	330.581	262.724	281.581	366.826	279.844	1164.24	287.287	338.799	342.591	396.203	304.125	303.14	333.319	239.864	233.097	252.459	201.581	231.727	254.875	278.991	260.602	216.227	257.918	261.496	441.144	317.158	237.612	425.686	315.619	289.82
2	hyper	628	99.0286	103.816	127.208	108.439	124.122	100.122	178.608	194.123	128.378	100.238	87.6279	70.8736	106.293	100.766	124.243	110.423	74.5642	119.457	94.9253	90.665	101.957	95.8793	349.753	134.642	121.478	109.018	134.722	111.015	162.823	117.848	117.671	81.3509	98.055	78.3366	80.8058	83.0663	93.0139	82.5902	67.2944	105.97	102.511	148.595	103.256	85.6796	147.045	104.26	101.803
3	hyper	1240	165.8	179.555	131.763	174.939	163.092	158.297	262.326	166.573	197.468	176.688	110.615	152.738	172.359	142.902	168.22	140.14	112.503	154.139	164.513	121.377	104.789	142.916	796.729	179.635	195.014	150.421	209.653	139.857	875.926	190.328	119.052	130.22	149.826	116.965	128.247	99.8863	132.347	134.57	92.7852	153.286	125.908	217.112	146.198	149.166	214.88	151.674	145.127
4	hyper	844	107.805	240.382	139.998	142.335	180.772	118.227	228.73	151.193	151.241	125.8	96.3192	116.642	122.683	125.333	143.417	123.343	89.8507	134.867	112.004	103.887	87.2144	112.986	634.101	117.76	155.216	139.878	177.197	115.486	194.644	121.243	139.949	107.274	129.137	80.336	95.1954	103.983	113.652	97.3627	112.87	112.162	106.386	163.809	121.777	128.872	166.741	104.626	109.907
5	hyper	599	103.799	87.3556	79.9287	123.909	125.727	83.1812	181.239	167.169	114.99	97.7874	86.5944	70.2586	104.374	87.0013	99.1505	139.416	68.0158	104.06	73.1848	98.2738	87.5764	88.0503	416.769	99.3591	99.0014	188.625	128.448	85.3625	80.1181	103.877	107.256	76.7467	77.4844	64.9909	74.379	69.1183	73.4833	68.077	80.1825	75.7799	99.4054	143.631	67.2803	80.187	159.086	104.747	87.689
6	hyper	4700	498.709	847.568	1002.44	940.66	990.078	750.685	1096.4	599.943	754.931	568.771	445.295	538.507	602.608	590.236	784.53	493.321	419.146	627.55	502.699	481.935	812.759	489.797	2071.16	1194.56	768.181	576.724	740.372	510.219	820.446	530.291	492.632	489.271	517.509	411.57	408.037	397.943	541.389	446.237	331.56	533.263	500.681	642.631	448.915	507.814	777.44	477.771	482.559
7	hyper	661	82.5688	108.048	181.216	134.854	212.09	134.17	231.642	102.121	116.957	98.6802	70.3591	66.5751	99.2757	89.5701	116.636	100.763	71.3825	91.7048	91.6013	76.6011	67.4651	77.2885	484.182	95.5977	114.753	93.4187	125.903	86.4377	158.785	112.431	105.158	76.6385	79.9377	70.6655	69.6891	59.8295	81.2876	68.1763	58.7979	85.2362	85.3058	123.247	84.7237	95.5143	122.319	91.2787	79.9216
8	hyper	441	55.4467	80.8575	55.182	77.7551	104.84	67.5106	111.635	54.0229	63.8115	56.0615	37.6667	39.5345	50.4365	55.7064	53.7954	49.299	35.2484	56.9981	51.0905	44.1946	34.0756	40.9064	242.608	62.7866	69.6125	56.6627	78.8433	41.1484	98.6888	57.6225	47.2264	45.3646	51.7765	32.2782	36.3751	31.976	49.3502	35.0382	38.1741	48.3305	41.6036	65.9249	54.3785	52.4366	72.3649	51.2401	63.1172
9	hyper	612.456	69.9476	72.2204	158.876	97.7837	115.92	81.1182	111.473	88.5163	84.3115	91.6281	52.0768	64.7687	76.2252	78.2851	80.0876	107.663	71.0694	81.927	62.8756	47.8858	70.351	85.4918	432.446	79.2467	100.502	76.6969	87.5921	68.0746	267.18	69.7855	66.4708	53.0335	70.5576	63.5996	54.5983	47.4604	71.7286	60.8313	52.3674	62.386	67.1017	75.4773	67.7702	54.0265	88.0612	107.388	92.6731
10	hypo	79.4829	11.094	9.41474	52.6198	14.1516	16.7637	11.448	15.469	13.2309	13.4644	13.0638	7.87612	8.70522	11.077	10.4871	13.0665	14.8993	10.7962	13.1014	10.6638	10.8944	9.23128	11.55	62.3519	12.632	14.7109	10.404	13.8596	8.51615	15.4297	10.9525	14.1238	7.89139	9.53669	9.12148	9.70347	7.51702	9.00264	8.50785	9.65601	10.241	10.0426	9.45143	10.5245	10.2802	11.8794	15.4494	13.3557
11	hyper	132.282	15.3226	12.2053	29.7266	17.064	20.7586	14.9546	19.7016	12.6389	15.6515	17.266	9.11895	11.2103	13.1624	11.736	21.5356	22.8881	14.7706	16.0883	11.5055	11.7726	15.1405	15.7204	55.7038	20.3217	20.3021	23.1709	17.3004	11.0994	32.2178	15.3057	11.1844	9.32724	11.9581	11.5141	11.1254	9.19812	14.3705	9.98325	10.2929	11.6037	14.0368	13.4411	12.8653	11.9809	17.243	19.2983	21.863
12	hypo	268.791	32.7342	26.7545	86.17	37.3554	40.0551	36.9335	43.6307	50.9082	36.1155	37.6785	23.4273	23.6869	31.9236	30.7984	56.1927	47.8937	30.8158	36.5945	27.5232	28.4546	58.6006	35.5795	133.588	66.9594	42.7042	34.2487	38.3521	25.6073	51.2259	36.008	31.4023	20.3948	26.1386	25.2723	22.8612	21.4402	27.9005	22.4983	25.6147	30.192	29.816	33.1367	24.2304	26.5615	35.3134	42.3861	36.8988
13	hyper	67.7463	9.25298	8.65791	21.3809	12.1266	12.7962	10.5545	12.9557	11.6233	11.1543	11.0651	5.54156	7.00464	8.99231	8.48138	10.1839	12.8891	8.77253	12.1389	8.99042	7.53195	6.79175	9.74576	42.4396	9.39662	11.7776	11.3794	11.5494	6.71822	15.8332	9.528	10.6369	7.01758	7.23261	7.94266	6.98191	5.96002	7.7757	6.95693	7.78457	7.58764	9.129	9.46413	10.1081	8.19804	9.87616	12.3834	12.8663
14	hyper	88.2056	11.0468	10.2795	31.4567	13.7733	15.0704	12.0963	16.31	14.6734	14.3175	13.1208	8.5423	8.36343	11.3384	10.9171	21.6254	15.8732	11.1929	13.4982	10.5905	10.9246	23.0782	13.3204	41.6478	25.9192	15.4935	12.0426	13.6078	7.57524	18.3723	11.1278	10.7164	8.65534	10.1421	8.42699	9.40986	7.46063	10.0295	8.52138	9.09856	10.9549	10.9971	10.8772	11.0145	10.2801	12.9065	16.2322	13.7759
15	hyper	97.7781	12.5239	11.5315	46.4884	14.0634	15.3343	14.1119	15.492	15.8096	14.191	14.906	8.83091	9.19806	12.2257	12.8936	18.9609	16.4479	12.0791	14.8526	10.8029	10.791	11.0053	13.3434	67.0497	14.8535	14.9599	11.8004	17.4608	9.50711	22.8985	13.3908	11.3462	9.89054	11.305	9.11951	10.7074	8.03406	11.9612	10.6379	8.76575	11.2055	11.5907	11.7079	11.2682	10.4535	13.2238	17.5212	14.9566
16	hyper	47.6933	6.12055	5.23652	11.4599	6.77195	10.7559	6.55904	8.81201	6.50569	7.14993	6.34825	4.0062	4.65814	5.1457	3.72429	9.14818	8.00596	5.54921	6.52869	4.23657	4.4037	5.73942	5.95059	21.8744	9.93712	7.55749	8.92818	5.98209	4.17242	9.85478	5.71196	4.05086	4.15796	4.70594	4.64378	4.06004	3.40834	5.47254	3.8562	4.36772	4.66239	5.05247	5.86817	4.78997	3.71281	6.49093	7.45513	9.55103
17	hypo	111.026	15.9745	11.8968	61.0292	16.1362	18.778	14.9232	20.8022	15.8747	22.9956	17.6411	9.25298	13.2802	15.473	16.2962	18.5981	19.8973	14.0437	17.2584	15.1551	11.9992	11.2981	15.3748	70.7058	16.6208	19.1882	14.6835	17.762	10.8949	20.1224	14.7676	15.3327	10.969	14.0254	12.675	12.6805	9.71069	13.9693	10.6697	12.7602	12.9015	12.0744	14.5514	15.4101	13.9077	16.8611	19.0302	21.9858
18	hypo	115.925	16.2251	12.2478	76.1637	19.513	23.6634	16.7169	18.9766	18.0631	21.8869	19.1446	13.2929	13.538	15.0968	14.653	25.9108	23.5397	16.3266	19.4449	17.3039	12.4262	12.5398	16.9381	85.7308	18.1008	20.9385	15.8264	21.1049	13.2055	25.0413	15.4131	17.2471	13.1551	16.0025	14.2864	14.0584	10.4824	15.9581	12.0787	13.2315	16.5199	16.2133	15.0369	14.6887	13.7361	19.2772	23.1091	17.5428
19	hyper	82.3359	11.9421	10.3375	9.73622	11.2069	16.1141	11.8011	16.8997	9.38545	13.4492	12.6329	5.98683	9.01886	9.78506	8.85029	19.4948	14.4114	10.2335	11.5565	9.04435	9.33709	22.539	11.4837	34.9443	26.5773	13.2327	10.7804	13.165	8.80616	25.572	12.8882	9.99709	7.88909	9.68892	9.16737	7.2937	6.09181	9.76713	7.81251	8.90683	9.50914	9.70452	10.2858	10.9841	9.22446	12.7279	12.6775	13.2741
20	hyper	258.13	46.974	31.5107	55.4448	57.7515	63.2667	58.276	61.8563	40.6434	54.7459	62.1671	35.2536	32.1688	50.5231	53.0154	59.8259	65.7227	42.3768	57.5894	60.442	67.2774	61.2862	50.3101	82.7103	51.0159	66.321	41.3917	50.1169	29.1777	44.6082	94.3039	145.968	39.0854	34.6649	41.2348	45.1267	67.8725	40.9566	37.1266	41.3455	60.2547	56.2372	70.7569	94.1628	44.0085	69.9099	71.9692	50.527
21	hypo	58.5201	8.30788	7.21237	23.8576	9.70008	11.9249	9.03203	10.0985	12.1227	10.3622	10.3738	5.50052	5.66418	7.70092	7.70251	10.7091	10.5725	7.65577	9.44651	7.12758	7.5208	6.45118	8.41361	43.0203	8.45182	9.60588	7.59087	9.95506	6.22695	12.4741	8.12453	7.72415	5.99089	7.3147	6.43137	6.22032	4.24895	6.91771	6.04861	6.75339	7.59051	7.79793	7.92204	7.75635	7.1477	9.17795	10.3415	9.54554
22	hyper	87.6431	9.97043	7.85267	15.5793	11.3968	17.7227	12.9678	16.1961	9.93203	9.00963	11.353	5.79279	7.7014	8.99871	7.26493	12.5752	13.3383	8.54671	10.2981	6.90213	7.60235	8.64676	10.1596	43.8103	11.8133	11.705	16.4967	10.3608	9.23232	15.9327	10.2659	6.23261	6.40294	8.12473	8.47862	7.21337	6.6964	9.22814	5.77888	7.99576	7.65446	7.45235	8.43426	8.5059	6.4862	10.5028	12.2837	17.75
23	hyper	134.681	17.8087	18.308	18.2728	21.8213	28.9156	19.3279	25.7553	18.7826	22.7258	20.4428	14.3134	14.5877	17.1799	17.2645	23.5749	23.6093	19.9426	21.0051	19.3627	16.9964	14.8457	20.3135	100.197	23.6045	27.5636	21.2244	23.2513	13.4549	80.2083	20.183	18.903	16.5059	16.4678	18.0277	16.16	11.8295	17.0782	14.4145	16.5038	18.4091	16.1707	16.148	16.3558	17.1696	19.6624	23.9761	19.9891
24	hypo	61.3076	8.34586	8.19379	26.29	11.9769	10.9771	9.7673	9.87294	12.5363	10.3679	10.2634	4.88251	5.58763	8.3845	7.23858	10.8996	11.6134	7.68165	9.29586	7.71586	7.05655	7.2986	9.16574	46.7513	9.68551	10.5706	8.19325	9.93532	5.51306	10.3428	6.8761	7.42934	6.09324	8.54454	6.37298	6.19833	5.07186	9.51633	6.55945	6.09102	6.13509	7.54264	10.328	7.83987	6.89533	9.68457	9.54685	9.4411
25	control	53.1867	7.30103	6.64446	8.66729	7.60771	9.04522	8.34376	10.2518	9.21349	9.8172	9.85596	5.13858	6.00304	7.42098	6.7314	18.5143	9.95281	6.99959	8.41253	7.76017	6.51923	25.6007	7.84063	12.7481	25.1609	10.2778	8.00846	9.2683	4.71499	8.77304	8.1421	6.82348	5.72637	6.06627	4.86506	6.9061	4.33136	8.74587	4.96329	6.46607	8.84586	6.86632	7.63076	7.39425	6.72963	9.21488	9.65374	8.91058
26	control	23.4673	3.31258	2.48812	11.0862	3.84917	4.80966	3.95769	4.42867	3.64712	3.70913	3.28447	2.31586	2.48691	3.31315	3.56625	4.10634	4.49101	3.42566	3.76925	3.47056	2.7484	2.80299	3.54591	14.8304	3.23873	4.46023	3.1769	4.27868	2.24437	5.51205	3.1865	3.00755	2.38203	3.04533	2.3775	3.00682	2.19395	2.47922	1.96153	2.65989	3.07892	2.88232	3.47238	4.39929	2.33203	3.04908	4.393	3.7382
27	control	76.2554	10.2853	9.03214	11.9362	9.44437	12.5183	11.7061	14.1727	13.33	11.5406	11.8556	7.10434	7.8823	10.3323	8.66208	22.3634	14.6597	9.81661	10.8118	9.0768	10.0305	31.6448	10.2308	22.2973	34.0207	14.0511	11.5326	11.8244	6.49807	11.6205	10.9907	10.8175	7.44013	8.82202	7.17301	8.94972	6.689	7.70416	6.4579	9.12353	9.2939	9.56353	10.5298	10.9262	8.78349	11.9929	13.066	12.1392
28	control	48.9625	6.39826	6.02527	20.7399	8.34136	9.27967	7.80798	7.48308	10.0602	8.58576	7.86767	4.85526	5.32104	6.06113	5.53881	7.91405	9.46304	6.82324	7.76377	6.30578	6.79331	6.29588	7.62054	36.4008	7.24633	9.51312	6.75418	7.61703	4.24776	12.6357	7.38756	7.24799	5.57638	5.3861	5.35708	5.19491	4.67223	5.13602	4.76866	5.34718	5.56512	6.16306	7.76854	7.41309	6.25283	6.57166	8.68022	8.0826
29	control	52.8856	6.06298	5.94139	20.9449	7.69652	9.95802	7.84271	8.15038	7.69581	5.82559	7.59516	4.00854	4.69131	6.10184	6.01318	9.21289	8.79799	5.8751	6.95926	5.64228	5.21268	5.18551	7.30304	34.615	6.04345	7.86612	6.57107	6.51676	4.95961	13.1315	6.83438	4.09084	5.16272	7.03551	4.80366	4.82609	5.81219	5.26251	3.88434	4.35312	5.66486	5.90238	5.49308	6.11006	5.08279	6.47028	8.60987	8.6877
30	control	26.5312	3.16981	3.26971	9.03787	4.1754	4.97756	3.34185	4.48998	3.75319	4.11612	3.49426	2.37558	2.71427	3.08859	3.40938	5.9659	4.62969	3.14373	3.87833	3.72578	3.24519	7.04114	3.91876	11.8141	7.42901	4.48847	3.0548	3.45065	2.38075	5.07997	3.6082	3.57358	2.55776	2.86182	2.66353	2.55618	2.11176	2.86699	2.27383	2.94988	3.70873	2.87895	3.01284	3.54629	3.16087	4.05414	4.53159	3.5537
